# Supplementary material for: Bayes Factors for Evaluating Latent Monotonicity in Polytomous Item Response Theory Models
Source: Psychometrika. 2019 Feb 21;84(3):846–69. doi: 10.1007/s11336-019-09661-w (PMC6820449; doi:10.1007/s11336-019-09661-w)
Supplement: Supplementary file 1 — Supplementary material 1 (R 13 KB) [file 11336_2019_9661_MOESM1_ESM.r]

### Bayes factor functions

### This code contains the three core functions for the estimation of the three item- and category-level Bayes factors:
### 1) 'complexity' - for evaluating the complexity of three item-level manifest monotonicity hypotheses, 
### 2) 'BFitem' - for evaluating the item-level Bayes factor for three MM hypothesis given the known complexity, 
### 3) 'BFcategory' - for evaluating the category-level Bayes factors for three types of MM. 

### These functions make use of routines written in C. The C-code can be found in the supplementary file 'BF.c'. The C-code needs
### to be compiled to obtain a .dll file before it can be used. To compile the code the following steps should be taken in Windows:
###
### 1. Add the R bin folder to PATH
### 2. Install R-tools. 
### 3. Add "c:\Rtools\bin;c:\Rtools\gcc-4.6.3\bin;" (choosing the directory where Rtools was installed) to PATH 
### 4. Copy the file BF.c to the R-bin directory (for example C:\R\R-3.5.0\bin\x64) and ensure that writing permission is enabled for that folder
### 5. In the Windows command line go to the R bin directory (e.g., cd C:\R\R-3.5.0\bin\x64) 
### 6. In the Windows command line type in: R CMD SHLIB BF.c
### 7. Paste the produced file BF.dll that has been created in the R bin directory to your R working directory together with 'BF.c'.
###

# load the C-routines to R
dyn.load('BF.dll') # the dll file has to be in the working directory

# Function for computing complexity of item-level MM hypotheses of three types for m categories and R manifest score groups
# Input: m and R are the number of categories and the max number of restscore groups for which complexity is computed (complexity is computed for all numbers up to R), nIt - number of post-burnin iterations based on which the fit of the individual constraints is evaluated 
# Output: list with four elements: 1) 'CP' output of the C-routine for evaluating the proportion of the prior in accordance with CP constraints; 2) 'CR' complexity of CR; 
# 3) 'AC' output of the C-routine for evaluating the proportion of the prior in accordance with CP constraints; 
# 4) a matrix with complexity values for CP (column 1), CR (column 2), AC (column 3); each r-th row is the complexity of MM when there are r+1 manifest score groups (complexity in evaluated for 2,3,...,R manifest score groups)

# The output of the function should be saved as an object, which can then be used as input for the item-level Bayes factor function presented further on.
complexity=function(m,R,nIt){ 
 complexity=list()
  N=matrix(0,nrow=m,ncol=R);# a table with zero frequencies of response categories per restscore
  
  # generating starting values which is done under the partial credit model
  t=seq(-1,1,length=R) # ordered theta-values for each score group
  p=matrix(ncol=R,nrow=m) # probabilities of response categories for different theta-values
  for(r in 1:R){
    for(j in 1:m){
      p[j,r]=exp((j-1)*(t[r]))
    }
  }
  for(j in 1:R){p[,j]=p[,j]/sum(p[,j])}
  
  # starting values for phi (object p0)
  p0=p
  for(r in 1:R){# starting values for the phi matrix
    p0[1,r]=1-p[1,r]
    for(j in 2:(m-1)){
      p0[j,r]=sum(p[-c(1:j),r])/sum(p[-c(1:(j-1)),r])
    }
  }
  
  F=numeric(R-1)# fit of the constraints (condtional of previous contraints)
  BF=0 #
  P=numeric((R-2)*(R)*(m-1)) # object in which the last values of phi in each of the (R-1) Gibbs Samplers is saved
  
  p0[m,]=0 # add an extra row for matrix phi for the AC-BF calculation
  AC<-.C('BF_AR',as.integer(N),as.integer(R),as.integer(m-1),as.double(p0),as.integer(F),as.double(1),as.double(BF),as.integer(F),as.integer(nIt),as.integer(0),as.integer(F),as.double(P),as.double(p0),as.double(p0),as.double(p0))
  complexity[[3]]=AC
  
  p0=p0[-m,] # remove the last row of phi because it is not needed for CP-BF
  CP<-.C('BF_CP',as.integer(N),as.integer(R),as.integer(m-1),as.double(p0),as.integer(F),as.double(1),as.double(BF),as.integer(F),as.integer(nIt),as.integer(0),as.integer(F),as.double(P),as.double(p0))
  complexity[[1]]=CP
  
  # complexity of CR is analytically derived
  CR=1/factorial(c(2:R))^(m-1)
  
  comp=cbind(exp(cumsum(log(CP[[5]]/CP[[11]]))),CR,exp(cumsum(log(AC[[5]]/AC[[11]]))))

  return(list(CP=CP,CR=CR,AC=AC,Complexity=comp))
}

### Function for computing item-level Bayes factors
### Input for the function
# X - data matrix with polytomous responses
# ii - index of the item for which monotonicity should be tested
# nIt - number of iterations after the burnin
# nRep - how many extra batches of iterations can be added in the case of fit==0
# complexity - output of the function 'complexity'
### Output of the function: list with 4 elements: 1) output of the C-routine for evaluating MM of CP; 2) output of the C-routine for evaluating MM of CR;
# 3) output of the C-routine for evaluating MM of AC; 4) vector with three item-level Bayes Factors (1-CP,2-CR,3-AC)
BFitem=function(X,ii,nIt,nRep,Complexity){
   
  m=max(X[,ii])+1# number of categories (not the same as m in the paper)
  k=ncol(X) # number of items
  n=nrow(X) # number of persons
  
  Y=X[,-ii] # responses to the remainning items
  
  # selecting the dichotomisation
  p=matrix(ncol=ncol(Y),nrow=m-1)
  for(j in 0:(m-2)){
    for(i in 1:(k-1)){
      p[j+1,i]=mean(Y[,i]>j)# for each category count the proportion of response above it
    }
  }
  d=apply(p,2,function(X){x=(c(0:(m-2))[abs(X-0.5)==min(abs(X-0.5))]);if(length(x)!=1){x=sample(x,1)};return(x)}) # chose the category above which to do dichotomisation such that it is as close to 50/50 below and above it
  
  Y_dich=Y # dichotomised rest responses
  for(j in 1:ncol(Y)){Y_dich[,j]=Y[,j]>d[j]}
  
  # computing the restscore
  Score=rowSums(Y_dich) # dichotomised restscore
  
  # category frequencies per restscore
  N=matrix(nrow=m,ncol=k)
  for(h in 1:m){
    for(s in 1:k){
      N[h,s]=sum((X[,ii]==(h-1))&(Score==(s-1)))
    }
  }
  
  N=N[,rowSums(N)!=0]# restscore groups with 0 observations are removed because they do not contain any information
  
  R=ncol(N)# number of restscore groups
  
  # initial values for phi
  # first generate the probabilities for the different response categories from partial credit model with thetas equally spaced between -1 and 1, all slopes equal to 1 and all thresholds equal to 0
  t=seq(-1,1,length=R) # thetas for each restscore group
  p=matrix(ncol=R,nrow=m) # here p is a matrix of probabilities for each response category
  for(r in 1:R){
    for(j in 1:m){
      p[j,r]=exp((j-1)*(t[r])) # partial credit model
    }
  }
  for(j in 1:R){p[,j]=p[,j]/sum(p[,j])}
  p0=p # p0 is a matrix of continuation ratios (phi)
  for(r in 1:R){
    p0[1,r]=1-p[1,r]
    for(j in 2:(m-1)){
      p0[j,r]=sum(p[-c(1:j),r])/sum(p[-c(1:(j-1)),r])
    }
  }
  F=numeric(R-1) # for the frequencies of iterations in which the individual constraints hold
  BF=0 # for the pseudo BF (the one in which zeros for fit are substituted with 1s)
  P=numeric((R-2)*(R)*(m-1)) # this is an object in which the last values of each gibbs sampler will be stored in case of extra iterations being needed
  
  p0[m,]=0 # phi is made to have one extra row which has all zeros in it. This is done to be able to compute psi_jr using the same formala for each j (as a function of phi_jr and phi_(j+1)r).
  
  comp=Complexity[[4]][R-1,3] # complexity of the AC hypothesis
  # apply the C-routine
  AC<-.C('BF_AR',as.integer(N),as.integer(R),as.integer(m-1),as.double(p0),as.integer(F),as.double(comp),as.double(BF),as.integer(F),as.integer(nIt),as.integer(nRep),as.integer(F),as.double(P),as.double(p0),as.double(p0),as.double(p0))
  
  p0=p0[-m,] # for the CP and AR phi does not need an extra row, so the last row is removed
  
  comp=Complexity[[4]][R-1,1]# complexity of the CP hypothesis
  # apply the C-routine
  CP<-.C('BF_CP',as.integer(N),as.integer(R),as.integer(m-1),as.double(p0),as.integer(F),as.double(comp),as.double(BF),as.integer(F),as.integer(nIt),as.integer(nRep),as.integer(F),as.double(P),as.double(p0))
  
  comp=Complexity[[4]][R-1,2]# complexity of the CR hypothesis
  # apply the C-routine
  CR<-.C('BF_CR',as.integer(N),as.integer(R),as.integer(m-1),as.double(p0),as.integer(F),as.double(comp),as.double(BF),as.integer(F),as.integer(nIt),as.integer(nRep),as.integer(F),as.double(P),as.double(p0))
  
  # compute each of the Bayes factors using complexity and fit of the corresponding hypothesis
  BFs=sapply(list(CP,CR,AC),FUN=function(X){log(prod(X[[5]]/X[[11]]))-log(1-prod(X[[5]]/X[[11]]))-log(X[[6]])+log(1-AC[[6]])})
  
  print(BFs)

  return(list(CP=CP,CR=CR,AC=AC,BFs=BFs))
}

### Function for evaluating category level Bayes Factors for monotonicity
### Input for the function
# X - data matrix with polytomous responses
# ii - index of the item for which monotonicity should be tested
# nIt - number of iterations after the burnin
# nRep - how many extra batches of iterations can be added in the case of fit==0
### Output of the function: list with four elements: 1) output of the C-routine for evaluating MM of CP; 2) output of the C-routine for evaluating MM of CR;
# 3) output of the C-routine for evaluating MM of AC; 4) matrix with category-level Bayes Factors: column 1 - CP, column 2 - CR, column 3 - AC, each row corresponds to a category (it is also printed at the end of the function)

BFcategory=function(X,ii,nIt,nRep){
   
  m=max(X[,ii])+1# number of categories (not the same as m in the paper)
  k=ncol(X) # number of items
  n=nrow(X) # number of persons
  
  Y=X[,-ii] # responses to the remainning items
  
  # selecting the dichotomisation
  p=matrix(ncol=ncol(Y),nrow=m-1)
  for(j in 0:(m-2)){
    for(i in 1:(k-1)){
      p[j+1,i]=mean(Y[,i]>j)# for each category count the proportion of response above it
    }
  }
  d=apply(p,2,function(X){x=(c(0:(m-2))[abs(X-0.5)==min(abs(X-0.5))]);if(length(x)!=1){x=sample(x,1)};return(x)}) # chose the category above which to do dichotomisation such that it is as close to 50/50 below and above it
  
  Y_dich=Y # dichotomised rest responses
  for(j in 1:ncol(Y)){Y_dich[,j]=Y[,j]>d[j]}
  
  # computing the restscore
  Score=rowSums(Y_dich) # dichotomised restscore
  
  # category frequencies per restscore
  N=matrix(nrow=m,ncol=k)
  for(h in 1:m){
    for(s in 1:k){
      N[h,s]=sum((X[,ii]==(h-1))&(Score==(s-1)))
    }
  }
  R=ncol(N) # number of restscore groups
  N=N+1 # add the prior to the frequencies
  
  bf=list()# object to store the BF results of different types in all categories
  for(type in c(1:3)){ # loop over the three different types of MM (1-CP,2-CR,3-AC)
    bf[[type]]=list()
    for(j in 1:(m-1)){ # loop over categories
      # Below the parameters of the Beta distribution for z_jr are specified (see Equation )    
      if(type==1){# cumulative probabilities
        N0=rbind(colSums(matrix(N[1:j,],ncol=R)),colSums(matrix(N[-c(1:j),],ncol=R))) # First row are N_zjr, second row are S_zjr (see Eq 31)
        N0=N0[,colSums(N0)>m] # remove the restscore if it is based on zero observations
      }
      if(type==2){# continuation ratios
        N0=rbind(N[j,],colSums(matrix(N[-c(1:j),],ncol=R)))# First row are N_zjr, second row are S_zjr (see Eq 31)
        N0=N0[,colSums(N0)>(1+m-j)]# remove the restscore if it is based on zero observations
      }
      if(type==3){# adjacent category ratios
        N0=rbind(N[j,],N[j+1,])# First row are N_zjr, second row are S_zjr (see Eq 31)
        N0=N0[,colSums(N0)>2]# remove the restscore if it is based on zero observations
      }
      R0=ncol(N0) # number of restscore groups (after the removal of the zero-observation category) 
      F=numeric(R0-1) # object to store the number of iterations in which (conditional) constraints hold
      p=c(1:R0)/(R0+1) # starting values for z_j0, ..., z_jR
      BF=0 # object for the pseudo-Bayes factor (what BF would be if 0 frequencies for conditional constrainsts were substituted with 1)
      Comp=1/factorial(R0) # complexity of the category-level hypothesis
      P=numeric(R0*(R0-2))
      if((type==2)&(j==1)){ # the CR-BF in the lowest category is equal to the CP-BF in the lowest category
        bf[[2]][[1]]=bf[[1]][[1]]
      }else if((type==3)&(j==(m-1))){ # the AC-BF in the highest category is equal to the CR-BF in the highest category
        bf[[3]][[m-1]]=bf[[2]][[m-1]]
      }else{ # call the C routine for computing the category-level BF
        bf[[type]][[j]]<-.C("BFstep",as.integer(N0),as.integer(R0),as.double(p),as.integer(F),as.double(Comp),as.double(BF),as.integer(F),as.integer(nIt),as.integer(nRep),as.integer(F),as.double(P),as.double(p))
      }
    }
  }
  CP=bf[[1]] # a list with full output for AC for each category, each element is itself a list with [[5]] - frequencies of iterations the (conditional) constraints are satisfied, [[6]] - complexity, [[11]] - a vector with each element being the number of iterations based on which the fit of a particular constraint is evaluated 
  CR=bf[[2]] # full output for CR
  AC=bf[[3]] # full output for CP
  BFs=sapply(bf,FUN=function(X){sapply(X,FUN=function(X){log(prod(X[[4]]/X[[10]]))-log(1-prod(X[[4]]/X[[10]]))-log(X[[5]])+log(1-X[[5]])})}) 

  print(BFs)
 
  return(list(CP=CP,CR=CR,AC=AC,BFs=BFs))
}
