# Supplementary material for: Bayes Factors for Evaluating Latent Monotonicity in Polytomous Item Response Theory Models
Source: Psychometrika. 2019 Feb 21;84(3):846–69. doi: 10.1007/s11336-019-09661-w (PMC6820449; doi:10.1007/s11336-019-09661-w)
Supplement: Supplementary file 2 — Supplementary material 2 (c 42 KB) [file 11336_2019_9661_MOESM2_ESM.c]

#include <R.h>
#include <math.h>
#include <Rmath.h>

void BF_CR(int*N,int*R,int*M,double*p,int*F,double*Comp,double*BF,int*Fstar,int*nIt,int*nRep,int*It,double*P,double*p0){
	/* N is a matrix with frequencies of the response categories in each of the restscore groups (vectorised by column), R - number of score groups, M - maximal category,
p is matrix phi (vectorised by column), F - vector for the number of iterations in which each of the Q_{zr}|Q_{z1},...,Q_{z(r-1)} hold, Comp - complexity, BF -
object in which the BF will be computed, Fstar - vector for the number of iteration in which constraints hold (like F), but in which zeros will be substituted with 1s,
nIt - initial number of iterations after the burnin and the number of iterations in the burnin, nRep - number of additional iteration batches for the constraints
for which fit is zero, It - vector with the numbers of iterations in which the fit of each of the Q_{zr}|Q_{z1},...,Q_{z(r-1)} hold, P - array (vectorised) in
which the last of the nIt iteration of each of the Gibbs Samplers is saved such that more iterations could be added if fit=0; p0 - set of starting values in which the constraints hold */
	GetRNGstate();
	int fit=0;
	double A=0;
	double B=0;
	double bb=0;
	double u=0;
	double a=0;
	double b=0;
	double y=0;
	int zero=0;
	int Zero=0;
	int Max=0;
	double Fit=0;
	/* set starting values such that the CR-constraints hold*/
  for(int j=0;j<M[0];j++){ /* for each category j*/
		for(int r=0;r<R[0];r++){ /* for each score group r*/
			p[j+r*M[0]]=p0[j+r*M[0]]; /* p[j+r*M[0]] is the CR of category j in score group r*/
		}
  }
	/* estimating g(Q_{z1})*/
  for(int h=0;h<nIt[0];h++){/* loop over iterations*/
		/* sample phi_s iid from beta distributions*/
		for(int j=0;j<M[0];j++){
			for(int r=0;r<2;r++){
				A=0.00;
				for(int v=(j+1);v<(M[0]+1);v++){
					A=A+1.00+N[v+(M[0]+1)*r];/* number of persons with scores above j in category r + (m-j+1) from the prior*/
				}
				B=1.00+N[j+(M[0]+1)*r];/* number of persons with scores j in category r, +1*/
				p[j+M[0]*r]=rbeta(A,B);
			}
		}
		fit=0;/* how many constraints hold*/
		for(int j=0;j<M[0];j++){
			if(p[j]<p[j+M[0]]){
				fit=fit+1;
			} /* does the constraint from Q_{z1} hold for the j-th category*/
		}
		if(fit==(M[0])){F[0]=F[0]+1;}/* Q_{z1} holds if all its elements (for all categories) hold*/
	}
	It[0]=nIt[0];/* how many iterations were used to estimate g(Q_{z1})*/

for(int s=2;s<(R[0]);s++){ /* for all s in 2:(R-1) estimate Q_{zs}|Q_{z1},\dots,Q_{z(s+1)}, that is the probability that (s)th constraint holds
given that the first (s-1) constraints hold*/
		/* starting values for which the CR constraints hold*/
		for(int j=0;j<M[0];j++){
			for(int r=0;r<R[0];r++){
				p[j+r*M[0]]=p0[j+r*M[0]];
			}
		}
		/* loop over the burnin and post-burnin iterations*/
		for(int h=0;h<(2*nIt[0]);h++){
			for(int r=0;r<s;r++){/* for all restscores below s sample from the truncated beta distributions*/
				for(int j=0;j<M[0];j++){/* for each category j [0:(m-1)]*/
					A=0.00;
					for(int v=(j+1);v<(M[0]+1);v++){
						A=A+1.00+N[v+(M[0]+1)*r];
					}
					B=1.00+N[j+(M[0]+1)*r];/* A and B are the alpha and beta parameters for the beta distribution*/
					/* specifying the lower and the upper bounds for the truncation*/
					if(r==0){/* in the lowest score group there is no lower bound*/
						a=0.00;
					}
					if(r!=0){/* in all other categories the lower bound is phi_{j,(r-1)}*/
						a=p[j+(r-1)*M[0]];
					}
					if(r==(s-1)){/* in the highest categories for which the first (s-1) constraints are active, there is no upper bound*/
						b=1.00;
					}
					if(r!=(s-1)){/* in all other categories the upper bound is phi_{j,(r+1)}*/
						b=p[j+(r+1)*M[0]];
					}
					if((B==1.00)&(A==1.00)){ /* if both alpha and beta are 1, the truncated beta becomes a uniform distribution between the upper and the lower bound*/
				            p[j+r*M[0]]=runif(a,b);
        				}

        	if((B==1.00)&(A!=1.00)){/* if only beta is 1, then inverse CDF technique is used*/
          					u=runif(0,1);
          					p[j+r*M[0]]=exp(log(u*(exp(log(b)*A)-exp(log(a)*A))+exp(log(a)*A))/A);
        	}
    			if((B!=1.00)){/* if beta is not 1, then the data augmented scheme of Damien and Walker is used*/
            					y=runif(0,pow((1-p[j+r*M[0]]),(B-1.00)));/* y is the augmented variable (v in the paper)*/
            					u=runif(0,1);
            					bb=1.00-exp(log(y)/(B-1.00));
            					if(bb<b){
                					b=bb;
            					}
            					p[j+r*M[0]]=exp(log(u*(exp(log(b)*A)-exp(log(a)*A))+exp(log(a)*A))/A);
        	}
				}
			}

			if(h>(nIt[0]-1)){/* after the burnin, also sample phi_{j,s} and check whether constraints Q_{zs} hold*/
				It[s-1]=It[s-1]+1;
				fit=0;
				for(int j=0;j<M[0];j++){
					A=0.00;
					for(int v=(j+1);v<(M[0]+1);v++){
						A=A+1.00+N[v+(M[0]+1)*s];
					}
					B=1.00+N[j+(M[0]+1)*s];
					p[j+s*M[0]]=rbeta(A,B);/*phi_{j,s} is sampled from a beta distribution*/
					if(p[j+s*M[0]]>p[j+(s-1)*M[0]]){/* does the constraint hold for catogory j?*/
						fit=fit+1;
					}
				}
				if(fit==M[0]){F[s-1]=F[s-1]+1;}/* if the constraints hold for all categories, then Q_{zs} holds*/
			}
		}
		/* after the Gibbs Sampler the current values are saved such that they can be used later if more iterations need to be added*/
		for(int j=0;j<M[0];j++){
			for(int r=0;r<s;r++){
				P[j+r*M[0]+(s-2)*M[0]*R[0]]=p[j+r*M[0]];
			}
		}
	}
	for(int s=1;s<R[0];s++){/* how many iteratons each of the conditional fit values is based on, it is the number of iterations after the burnin*/
		It[s-1]=nIt[0];
	}

	Fit=1.00;/* computing overall fit*/
	zero=0;/* computing how many conditional fits are equal to 0*/
	for(int s=1;s<R[0];s++){/* loop over all conditional fits*/
		if(F[s-1]==0){/* if fit is 0, then pseudo-fit is 1*/
			Fstar[s-1]=1;
			zero=zero+1;/* number of zero fits is updated*/
		}
		if(F[s-1]!=0){/* if fit is not zero, pseudo-fit is equal to fit*/
			Fstar[s-1]=F[s-1];
		}
		Fit=1.00*Fit*Fstar[s-1]/It[s-1];/* overall fit is computed using pseudo-fits and the number of iterations for each constraints*/
	}
	Zero=zero;/* how many zero fits*/
	/* BF is computed using the overall Fit computed based on pseudofits and the complexity which is the input of the function*/
	BF[0]=log(Fit)-log(1.00-Fit)-log(Comp[0])+log(1.00-Comp[0]);
	Max=0;/* how many extra batches of iterations have already been added*/

/* if overall fit is Zero, and the BF computed using pseudofit is higher than exp(-3), then extra iterations are added, until 1) log(BF*)<(-3); 2) fit!=0; 3) total number of iterations is reached.*/
	while((Zero>0)&(BF[0]>(-3))&(Max<nRep[0])){
		if(F[0]==0){
			for(int h=0;h<nIt[0];h++){/* loop over iterations*/
				/* sample phi_s iid from beta distributions*/
				for(int j=0;j<M[0];j++){
					for(int r=0;r<2;r++){
						A=0.00;
						for(int v=(j+1);v<(M[0]+1);v++){
							A=A+1.00+N[v+(M[0]+1)*r];/* number of persons with scores above j in category r + (m-j+1)*/
						}
						B=1.00+N[j+(M[0]+1)*r];/* number of persons with scores j in category r, +1*/
						p[j+M[0]*r]=rbeta(A,B);
					}
				}
				fit=0;/* how many constraints hold*/
				for(int j=0;j<M[0];j++){
					if(p[j]<p[j+M[0]]){
						fit=fit+1;
					} /* does the constraint from Q_{z1} hold for the j-th category*/
				}
				if(fit==(M[0])){F[0]=F[0]+1;}/* Q_{z1} holds if all its elements (for all categories) hold*/
			}
			It[0]=It[0]+nIt[0];/* how many iterations were used to estimate g(Q_{z1})*/
		}
		for(int s=2;s<R[0];s++){
			if(F[s-1]==0){
				for(int j=0;j<M[0];j++){
					for(int r=0;r<R[0];r++){
						p[j+r*M[0]]=P[j+r*M[0]+(s-2)*M[0]*R[0]];/* use the saved values and take it from there*/
					}
				}
				for(int h=0;h<nIt[0];h++){
					for(int r=0;r<s;r++){/* for all restscores below s sample from the truncated beta distributions*/
						for(int j=0;j<M[0];j++){/* for each category j [0:(m-1)]*/
							A=0.00;
							for(int v=(j+1);v<(M[0]+1);v++){
								A=A+1.00+N[v+(M[0]+1)*r];
							}
							B=1.00+N[j+(M[0]+1)*r];/* A and B are the alpha and beta parameters for the beta distribution*/
							/* specifying the lower and the upper bounds for the truncation*/
							if(r==0){/* in the lowest score group there is no lower bound*/
								a=0.00;
							}
							if(r!=0){/* in all other categories the lower bound is phi_{j,(r-1)}*/
								a=p[j+(r-1)*M[0]];
							}
							if(r==(s-1)){/* in the highest categories for which the first (s-1) constraints are active, there is no upper bound*/
								b=1.00;
							}
							if(r!=(s-1)){/* in all other categories the upper bound is phi_{j,(r+1)}*/
								b=p[j+(r+1)*M[0]];
							}
							if((B==1.00)&(A==1.00)){ /* if both alpha and beta are 1, the truncated beta becomes a uniform distribution between the upper and the lower bound*/
												p[j+r*M[0]]=runif(a,b);
							}

							if((B==1.00)&(A!=1.00)){/* if only beta is 1, then inverse CDF technique is used*/
												u=runif(0,1);
												p[j+r*M[0]]=exp(log(u*(exp(log(b)*A)-exp(log(a)*A))+exp(log(a)*A))/A);
							}
							if((B!=1.00)){/* if beta is not 1, then the data augmented scheme of Damien and Walker is used*/
													y=runif(0,pow((1-p[j+r*M[0]]),(B-1.00)));/* y is the augmented variable (v in the paper)*/
													u=runif(0,1);
													bb=1.00-exp(log(y)/(B-1.00));
													if(bb<b){
															b=bb;
													}
													p[j+r*M[0]]=exp(log(u*(exp(log(b)*A)-exp(log(a)*A))+exp(log(a)*A))/A);
							}
						}
					}

					fit=0;
					for(int j=0;j<M[0];j++){
						A=0.00;
						for(int v=(j+1);v<(M[0]+1);v++){
							A=A+1.00+N[v+(M[0]+1)*s];
						}
						B=1.00+N[j+(M[0]+1)*s];
						p[j+s*M[0]]=rbeta(A,B);/*phi_{j,s} is sampled from a beta distribution*/
						if(p[j+s*M[0]]>p[j+(s-1)*M[0]]){/* does the constraint hold for catogory j?*/
							fit=fit+1;
						}
					}
					if(fit==M[0]){
						F[s-1]=F[s-1]+1;
					}/* if the constraints hold for all categories, then Q_{zs} holds*/
				}
				/* after the Gibbs Sampler the current values are saved such that they can be used later if more iterations need to be added*/
				for(int j=0;j<M[0];j++){
					for(int r=0;r<s;r++){
						P[j+r*M[0]+(s-2)*M[0]*R[0]]=p[j+r*M[0]];
					}
				}
				It[s-1]=It[s-1]+nIt[0];
			}
		}
		Max=Max+1;/* note that one extra batch of iterations has been added*/
		Fit=1.00;
		zero=0;
		for(int s=1;s<R[0];s++){
			if(F[s-1]==0){
				Fstar[s-1]=1;
				zero=zero+1;
			}
			if(F[s-1]!=0){
				Fstar[s-1]=F[s-1];
			}
			Fit=1.00*Fit*Fstar[s-1]/It[s-1];
		}
		Zero=zero;
		BF[0]=log(Fit)-log(1-Fit)-log(Comp[0])+log(1-Comp[0]);
	}
	PutRNGstate();
}


void BF_CP(int*N,int*R,int*M,double*p,int*F,double*Comp,double*BF,int*Fstar,int*nIt,int*nRep,int*It,double*P,double*p0){
	/* N is a matrix with frequencies of the response categories in each of the restscore groups (vectorised by column), R - number of score groups, M - maximal category,
p is matrix phi (vectorised by column), F - vector for the number of iterations in which each of the Q_{zr}|Q_{z1},...,Q_{z(r-1)} hold, Comp - complexity, BF -
object in which the BF will be computed, Fstar - vector for the number of iteration in which constraints hold (like F), but in which zeros will be substituted with 1s,
nIt - initial number of iterations after the burnin and the number of iterations in the burnin, nRep - number of additional iteration batches for the constraints
for which fit is zero, It - vector with the numbers of iterations in which the fit of each of the Q_{zr}|Q_{z1},...,Q_{z(r-1)} hold, P - array (vectorised) in
which the last of the nIt iteration of each of the Gibbs Samplers is saved such that more iterations could be added if fit=0 */
	GetRNGstate();
	int fit=0;
	double A=0;
	double B=0;
	double bb=0;
	double u=0;
	double a=0;
	double b=0;
	double y=0;
	int zero=0;
	int Zero=0;
	int Max=0;
	double Fit=0;
	double xi_l=0;
	double xi_u=0;
	/* set starting values such that the CR-constraints hold*/
  for(int j=0;j<M[0];j++){ /* for each category j*/
		for(int r=0;r<R[0];r++){ /* for each score group r*/
			p[j+r*M[0]]=p0[j+r*M[0]]; /* p[j+r*M[0]] is the CR of category j in score group r*/
		}
  }
	/* estimating g(Q_{z1})*/
  for(int h=0;h<nIt[0];h++){/* loop over iterations*/
		/* sample phi_s iid from beta distributions*/
		for(int j=0;j<M[0];j++){
			for(int r=0;r<2;r++){
				A=0.00;
				for(int v=(j+1);v<(M[0]+1);v++){
					A=A+1.00+N[v+(M[0]+1)*r];/* number of persons with scores above j in category r + (m-j+1)*/
				}
				B=1.00+N[j+(M[0]+1)*r];/* number of persons with scores j in category r, +1*/
				p[j+M[0]*r]=rbeta(A,B);
			}
		}
		fit=0;/* how many constraints hold*/
		for(int j=0;j<M[0];j++){
			xi_l=1.00;/* xi_j0*/
			xi_u=1.00;/* xi_j1*/
			for(int v=0;v<(j+1);v++){/* xi_jr is the product of p_vr v in [0:j]*/
				xi_l=xi_l*p[v];
				xi_u=xi_u*p[v+M[0]];
			}
			if(xi_l<xi_u){
				fit=fit+1;
			} /* does the constraint from Q_{z1} hold for the j-th category*/
		}
		if(fit==M[0]){
			F[0]=F[0]+1;
		}/* Q_{z1} holds if all its elements (for all categories) hold*/
	}
/* Gibbs Samplers*/
for(int s=2;s<(R[0]);s++){ /* for all s in 2:(R-1) estimate Q_{zs}|Q_{z1},\dots,Q_{z(s+1)}, that is the probability that (s)th constraint holds
given that the first (s-1) constraints hold*/
		/* starting values for which the CR constraints hold*/
		for(int j=0;j<M[0];j++){
			for(int r=0;r<R[0];r++){
				p[j+r*M[0]]=p0[j+r*M[0]];
			}
		}
		/* loop over the burnin and post-burnin iterations*/
		for(int h=0;h<(2*nIt[0]);h++){
			for(int r=0;r<s;r++){/* for all restscores below s sample from the truncated beta distributions*/
				for(int j=0;j<M[0];j++){/* for each category j [0:(m-1)]*/
					A=0.00;
					for(int v=(j+1);v<(M[0]+1);v++){
						A=A+1.00+N[v+(M[0]+1)*r];
					}
					B=1.00+N[j+(M[0]+1)*r];/* A and B are the alpha and beta parameters for the beta distribution*/
					/* specifying the lower and the upper bounds for the truncation*/
					if(r==0){
						a=0.00;
					}
					if(r!=0){
						a=0.00;
						bb=p[j+(r-1)*M[0]];
						if(j>0){
							for(int v=0;v<j;v++){
								bb=bb*p[v+(r-1)*M[0]]/p[v+r*M[0]];
							}
						}
						if(bb>a){a=bb;}
						if(j<(M[0]-1)){
							for(int v=(j+1);v<(M[0]);v++){
								bb=bb*p[v+(r-1)*M[0]]/p[v+r*M[0]];
								if(bb>a){a=bb;}
							}
						}
					}
					if(r==(s-1)){
						b=1.00;
					}
					if(r!=(s-1)){
						b=1.00;
						bb=p[j+(r+1)*M[0]];
						if(j>0){
							for(int v=0;v<j;v++){
								bb=bb*p[v+(r+1)*M[0]]/p[v+r*M[0]];
							}
						}
						if(bb<b){b=bb;}
						if(j<(M[0]-1)){
							for(int v=(j+1);v<(M[0]);v++){
								bb=bb*p[v+(r+1)*M[0]]/p[v+r*M[0]];
								if(bb<b){b=bb;}
							}
						}
					}
					if(b>1.00){b=1.00;}
					if(a<0.00){a=0.00;}
					if((B==1.00)&(A==1.00)){ /* if both alpha and beta are 1, the truncated beta becomes a uniform distribution between the upper and the lower bound*/
										p[j+r*M[0]]=runif(a,b);
					}
					if((B==1.00)&(A!=1.00)){/* if only beta is 1, then inverse CDF technique is used*/
										u=runif(0,1);
										p[j+r*M[0]]=exp(log(u*(exp(log(b)*A)-exp(log(a)*A))+exp(log(a)*A))/A);
					}
					if((B!=1.00)){/* if beta is not 1, then the data augmented scheme of Damien and Walker is used*/
											y=runif(0,pow((1.00-p[j+r*M[0]]),(B-1.00)));/* y is the augmented variable (v in the paper)*/
											u=runif(0,1);
											bb=1.00-exp(log(y)/(B-1.00));
											if(bb<b){
													b=bb;
											}
											p[j+r*M[0]]=exp(log(u*(exp(log(b)*A)-exp(log(a)*A))+exp(log(a)*A))/A);
					}
				}
			}
			if(h>(nIt[0]-1)){/* after the burnin, also sample phi_{j,s} and check whether constraints Q_{zs} hold*/
				for(int j=0;j<M[0];j++){
					A=0.00;
					for(int v=(j+1);v<(M[0]+1);v++){
							A=A+1.00+N[v+(M[0]+1)*s];
					}
					B=1.00+N[j+(M[0]+1)*s];
					p[j+s*M[0]]=rbeta(A,B);/*phi_{j,s} is sampled from a beta distribution*/
				}
				fit=0;
				for(int j=0;j<M[0];j++){
					xi_u=1.00;
					xi_l=1.00;
					for(int v=0;v<(j+1);v++){/* xi_jr is the product of p_vr v in [0:j]*/
						xi_l=xi_l*p[v+(s-1)*M[0]];
						xi_u=xi_u*p[v+s*M[0]];
					}
					if(xi_u>xi_l){/* does the constraint hold for catogory j?*/
						fit=fit+1;
					}
				}
				if(fit==M[0]){
					F[s-1]=F[s-1]+1;
				}/* if the constraints hold for all categories, then Q_{zs} holds*/
			}
		}
		/* after the Gibbs Sampler the current values are saved such that they can be used later if more iterations need to be added*/
		for(int j=0;j<M[0];j++){
			for(int r=0;r<s;r++){
				P[j+r*M[0]+(s-2)*M[0]*R[0]]=p[j+r*M[0]];
			}
		}
  }
	for(int s=1;s<R[0];s++){/* how many iteratons is each of the conditional fit values based on, it is the number of iterations after the burnin*/
		It[s-1]=nIt[0];
	}

	Fit=1.00;/* computing overall fit*/
	zero=0;/* computing how many conditional fits are equal to 0*/
	for(int s=1;s<R[0];s++){/* loop over all conditional fits*/
		if(F[s-1]==0){/* if fit is 0, then pseudo-fit is 1*/
			Fstar[s-1]=1;
			zero=zero+1;/* number of zero fits is updated*/
		}
		if(F[s-1]!=0){/* if fit is not zero, pseudo-fit is equal to fit*/
			Fstar[s-1]=F[s-1];
		}
		Fit=1.00*Fit*Fstar[s-1]/It[s-1];/* overall fit is computed using pseudo-fits and the number of iterations for each constraints*/
	}
	Zero=zero;/* how many zero fits*/
	/* BF is computed using the overall Fit computed based on pseudofits and the complexity which is the input of the function*/
	BF[0]=log(Fit)-log(1.00-Fit)-log(Comp[0])+log(1.00-Comp[0]);
	Max=0;/* how many extra batches of iterations have already been added*/

	/* if overall fit is Zero, and the BF computed using pseudofit is higher than exp(-3), then extra iterations are added, until 1) log(BF*)<(-3); 2) fit!=0; 3) total number of iterations is reached.*/
		while((Zero>0)&(BF[0]>(-3))&(Max<nRep[0])){
			if(F[0]==0){
				for(int h=0;h<nIt[0];h++){/* loop over iterations*/
					for(int j=0;j<M[0];j++){
						for(int r=0;r<2;r++){
							A=0.00;
							for(int v=(j+1);v<(M[0]+1);v++){
								A=A+1.00+N[v+(M[0]+1)*r];/* number of persons with scores above j in category r + (m-j+1)*/
							}
							B=1.00+N[j+(M[0]+1)*r];/* number of persons with scores j in category r, +1*/
							p[j+M[0]*r]=rbeta(A,B);
						}
					}
					fit=0;/* how many constraints hold*/
					for(int j=0;j<M[0];j++){
						xi_l=1.00;/* xi_j0*/
						xi_u=1.00;/* xi_j1*/
						for(int v=0;v<(j+1);v++){/* xi_jr is the product of p_vr v in [0:j]*/
							xi_l=xi_l*p[v];
							xi_u=xi_u*p[v+M[0]];
						}
						if(xi_l<xi_u){
							fit=fit+1;
						} /* does the constraint from Q_{z1} hold for the j-th category*/
					}
					if(fit==(M[0])){F[0]=F[0]+1;}/* Q_{z1} holds if all its elements (for all categories) hold*/
				}
				It[0]=It[0]+nIt[0];/* how many iterations were used to estimate g(Q_{z1})*/
			}
			for(int s=2;s<R[0];s++){
				if(F[s-1]==0){
					for(int j=0;j<M[0];j++){
						for(int r=0;r<R[0];r++){
							p[j+r*M[0]]=P[j+r*M[0]+(s-2)*M[0]*R[0]];/* use the saved values and take it from there*/
						}
					}
					for(int h=0;h<nIt[0];h++){
						for(int r=0;r<s;r++){/* for all restscores below s sample from the truncated beta distributions*/
							for(int j=0;j<M[0];j++){/* for each category j [0:(m-1)]*/
								A=0.00;
								for(int v=(j+1);v<(M[0]+1);v++){
									A=A+1.00+N[v+(M[0]+1)*r];
								}
								B=1.00+N[j+(M[0]+1)*r];/* A and B are the alpha and beta parameters for the beta distribution*/
								/* specifying the lower and the upper bounds for the truncation*/
								if(r==0){
									a=0.00;
								}
								if(r!=0){
									a=0.00;
									bb=p[j+(r-1)*M[0]];
									if(j>0){
									for(int v=0;v<j;v++){
										bb=bb*p[v+(r-1)*M[0]]/p[v+r*M[0]];
										}
									}
									if(bb>a){a=bb;}
									if(j<(M[0]-1)){
										for(int v=(j+1);v<M[0];v++){
											bb=bb*p[v+(r-1)*M[0]]/p[v+r*M[0]];
											if(bb>a){a=bb;}
										}
									}
								}
								if(r==(s-1)){
									b=1.00;
								}
								if(r!=(s-1)){
									b=1.00;
									bb=p[j+(r+1)*M[0]];
									if(j>0){
										for(int v=0;v<j;v++){
											bb=bb*p[v+(r+1)*M[0]]/p[v+r*M[0]];
										}
									}
									if(bb<b){b=bb;}
									if(j<(M[0]-1)){
										for(int v=(j+1);v<M[0];v++){
											bb=bb*p[v+(r+1)*M[0]]/p[v+r*M[0]];
											if(bb<b){b=bb;}
										}
									}
								}
								if(b>1.00){b=1.00;}
								if(a<0.00){a=0.00;}
								if((B==1.00)&(A==1.00)){ /* if both alpha and beta are 1, the truncated beta becomes a uniform distribution between the upper and the lower bound*/
													p[j+r*M[0]]=runif(a,b);
								}

								if((B==1.00)&(A!=1.00)){/* if only beta is 1, then inverse CDF technique is used*/
													u=runif(0,1);
													p[j+r*M[0]]=exp(log(u*(exp(log(b)*A)-exp(log(a)*A))+exp(log(a)*A))/A);
								}
								if((B!=1.00)){/* if beta is not 1, then the data augmented scheme of Damien and Walker is used*/
														y=runif(0,pow((1.00-p[j+r*M[0]]),(B-1.00)));/* y is the augmented variable (v in the paper)*/
														u=runif(0,1);
														bb=1.00-exp(log(y)/(B-1.00));
														if(bb<b){
																b=bb;
														}
														p[j+r*M[0]]=exp(log(u*(exp(log(b)*A)-exp(log(a)*A))+exp(log(a)*A))/A);
								}
							}
						}
						for(int j=0;j<M[0];j++){
							A=0.00;
							for(int v=(j+1);v<(M[0]+1);v++){
								A=A+1.00+N[v+(M[0]+1)*s];
							}
							B=1.00+N[j+(M[0]+1)*s];
							p[j+s*M[0]]=rbeta(A,B);/*phi_{j,s} is sampled from a beta distribution*/
						}
						fit=0;
						for(int j=0;j<M[0];j++){
							xi_u=1.00;
							xi_l=1.00;
							for(int v=0;v<(j+1);v++){/* xi_jr is the product of p_vr v in [0:j]*/
								xi_l=xi_l*p[v+(s-1)*M[0]];
								xi_u=xi_u*p[v+s*M[0]];
							}
							if(xi_u>xi_l){/* does the constraint hold for catogory j?*/
								fit=fit+1;
							}
						}
						if(fit==M[0]){
							F[s-1]=F[s-1]+1;
						}/* if the constraints hold for all categories, then Q_{zs} holds*/
					}
					/* after the sampling the values are saved for possibly adding extra iterations*/
					for(int j=0;j<M[0];j++){
						for(int r=0;r<s;r++){
							P[j+r*M[0]+(s-2)*M[0]*R[0]]=p[j+r*M[0]];
						}
					}
					It[s-1]=It[s-1]+nIt[0];
				}
			}
			Max=Max+1;/* note that one extra batch of iterations has been added*/
			Fit=1.00;
			zero=0;
			for(int s=1;s<R[0];s++){
				if(F[s-1]==0){
					Fstar[s-1]=1;
					zero=zero+1;
				}
				if(F[s-1]!=0){
					Fstar[s-1]=F[s-1];
				}
				Fit=1.00*Fit*Fstar[s-1]/It[s-1];
			}
			Zero=zero;
			BF[0]=log(Fit)-log(1-Fit)-log(Comp[0])+log(1-Comp[0]);
		}
	PutRNGstate();
}


void BF_AR(int*N,int*R,int*M,double*p,int*F,double*Comp,double*BF,int*Fstar,int*nIt,int*nRep,int*It,double*P,double*a,double*b,double*p0){
		/* N is a matrix with frequencies of the response categories in each of the restscore groups (vectorised by column), R - number of score groups, M - maximal category,
p is matrix phi (vectorised by column), F - vector for the number of iterations in which each of the Q_{zr}|Q_{z1},...,Q_{z(r-1)} hold, Comp - complexity, BF -
object in which the BF will be computed, Fstar - vector for the number of iteration in which constraints hold (like F), but in which zeros will be substituted with 1s,
nIt - initial number of iterations after the burnin and the number of iterations in the burnin, nRep - number of additional iteration batches for the constraints
for which fit is zero, It - vector with the numbers of iterations in which the fit of each of the Q_{zr}|Q_{z1},...,Q_{z(r-1)} hold, P - array (vectorised) in
which the last of the nIt iteration of each of the Gibbs Samplers is saved such that more iterations could be added if fit=0; a and b are objects needed to compute the upper and lower bounds for phi (they are the same size as p), p0 - set of starting values in which the constraints hold */
	GetRNGstate();
	int fit=0;
	double A=0;
	double B=0;
	double bb=0;
	double aa=0;
	double u=0;
	double y=0;
	int zero=0;
	int Zero=0;
	int Max=0;
	int m=0;
	int k=0;
	int t=0;
	double p_plus=0;
	double p_minus=0;
	double Fit=0;
	double ps_l=0;
	double ps_u=0;
	/* speficy starting values for which the contraints hold*/
	for(int r=0;r<R[0];r++){ /* for each category j*/
		for(int j=0;j<(M[0]+1);j++){/* for each score group r*/
			p[j+r*(M[0]+1)]=p0[j+r*(M[0]+1)]; /* p[j+r*M[0]] is the CR of category j in score group r*/
		}
  }
		/* estimating g(Q_{z1})*/
	for(int h=0;h<nIt[0];h++){/* loop over iterations*/
		/* sample phi_s iid from beta distributions*/
		for(int r=0;r<2;r++){
			for(int j=0;j<M[0];j++){
				A=0.00;
				for(int v=(j+1);v<(M[0]+1);v++){
					A=A+1.00+N[v+(M[0]+1)*r];/* number of persons with scores above j in category r + (m-j+1)*/
			
				}
				B=1.00+N[j+(M[0]+1)*r];/* number of persons with scores j in category r, +1*/
				p[j+(M[0]+1)*r]=rbeta(A,B);
			}
		}
		fit=0;/* how many constraints hold*/
		for(int j=0;j<M[0];j++){
			ps_l=p[j]*(1.00-p[j+1])/(1.00-p[j]*p[j+1]);
			ps_u=p[j+(M[0]+1)]*(1.00-p[j+1+M[0]+1])/(1.00-p[j+M[0]+1]*p[j+1+(M[0]+1)]);
			if(ps_l<ps_u){
				fit=fit+1;
			}/* does the constraint from Q_{z1} hold for the j-th category*/
		}
		if(fit==M[0]){/* Q_{z1} holds if all its elements (for all categories) hold*/
			F[0]=F[0]+1;
		}
	}
	It[0]=nIt[0];/* how many iterations were used to estimate g(Q_{z1})*/
	m=M[0]+1;
	for(int s=2;s<(R[0]);s++){ /* for all s in 2:(R-1) estimate Q_{zs}|Q_{z1},\dots,Q_{z(s+1)}, that is the probability that (s)th constraint holds
given that the first (s-1) constraints hold*/
		/* starting values for which the CR constraints hold*/
		for(int r=0;r<R[0];r++){
			for(int j=0;j<(M[0]+1);j++){
				p[j+r*(M[0]+1)]=p0[j+r*(M[0]+1)];
			}
		}
			/* loop over the burnin and post-burnin iterations*/
		for(int h=0;h<2*nIt[0];h++){
			for(int r=0;r<s;r++){/* for all restscores below s sample from the truncated beta distributions*/
				for(int j=0;j<M[0];j++){/* for each category j [0:(m-1)]*/
					A=0.00;
					for(int v=(j+1);v<(M[0]+1);v++){
						A=A+1.00+N[v+(M[0]+1)*r];
					}
					B=1.00+N[j+(M[0]+1)*r];/* A and B are the alpha and beta parameters for the beta distribution*/
					/* specifying the lower and the upper bounds for the truncation*/
					p_plus=p[j+1+r*m];
					if(j!=0){
						p_minus=p[j-1+r*m];
					}
					if(r==0){
						if(j==0){
							a[j+r*m]=0.00;
						}
						if(j!=0){
							k=j-1;
							t=r+1;
							u=p[k+t*m]*(1.00-p[k+1+t*m])/(1.00-p[k+t*m]*p[k+1+t*m]);
							a[j+r*m]=(p_minus-u)/(p_minus*(1.00-u));
						}
						k=j;
						t=(r+1);
						u=p[k+t*m]*(1.00-p[k+1+t*m])/(1.00-p[k+t*m]*p[k+1+t*m]);
						b[j+r*m]=u/(1.00+p_plus*u-p_plus);
					}
					if((r!=0)&(r!=(s-1))){
						k=j;
						t=r-1;
						u=p[k+t*m]*(1.00-p[k+1+t*m])/(1.00-p[k+t*m]*p[k+1+t*m]);
						a[j+r*m]=u/(1.00+p_plus*u-p_plus);

						k=j;
						t=r+1;
						u=p[k+t*m]*(1.00-p[k+1+t*m])/(1.00-p[k+t*m]*p[k+1+t*m]);
						b[j+r*m]=u/(1.00+p_plus*u-p_plus);

						if(j!=0){

							k=j-1;
							t=r+1;
							u=p[k+t*m]*(1.00-p[k+1+t*m])/(1.00-p[k+t*m]*p[k+1+t*m]);
							aa=(p_minus-u)/(p_minus*(1.00-u));
							if(aa>a[j+r*m]){
								a[j+r*m]=aa;
							}

							k=j-1;
							t=r-1;
							u=p[k+t*m]*(1.00-p[k+1+t*m])/(1.00-p[k+t*m]*p[k+1+t*m]);
							bb=(p_minus-u)/(p_minus*(1.00-u));
							if(bb<b[j+r*m]){
								b[j+r*m]=bb;
							}
						}
					}
					if(r==(s-1)){
						if(j==0){
							b[j+r*m]=1.00;
						}
						if(j!=0){
							k=j-1;
							t=r-1;
							u=p[k+t*m]*(1.00-p[k+1+t*m])/(1.00-p[k+t*m]*p[k+1+t*m]);
							b[j+r*m]=(p_minus-u)/(p_minus*(1.00-u));
						}
						k=j;
						t=r-1;
						u=p[k+t*m]*(1.00-p[k+1+t*m])/(1.00-p[k+t*m]*p[k+1+t*m]);
						a[j+r*m]=u/(1.00+p_plus*u-p_plus);
					}
					if(a[j+r*m]<0.00){a[j+r*m]=0.00;}
					if(b[j+r*m]>1.00){b[j+r*m]=1.00;}
					if((B==1.00)&(A==1.00)){/* if both alpha and beta are 1, the truncated beta becomes a uniform distribution between the upper and the lower bound*/
				        
				            p[j+r*(1+M[0])]=runif(a[j+r*m],b[j+r*m]);
        	}

        	if((B==1.00)&(A!=1.00)){/* if only beta is 1, then inverse CDF technique is used*/
            					u=runif(0,1);
           					p[j+r*(1+M[0])]=exp(log(u*(exp(log(b[j+r*m])*A)-exp(log(a[j+r*m])*A))+exp(log(a[j+r*m])*A))/A);
        	}
       		if((B!=1.00)){/* if beta is not 1, then the data augmented scheme of Damien and Walker is used*/
            			
            					y=runif(0,pow((1.00-p[j+r*m]),(B-1.00)));
            					u=runif(0,1);
            					bb=1.00-exp(log(y)/(B-1.00));
            					if(bb<b[j+r*m]){
                					b[j+r*m]=bb;
            					}
            					p[j+r*m]=exp(log(u*(exp(log(b[j+r*m])*A)-exp(log(a[j+r*m])*A))+exp(log(a[j+r*m])*A))/A);
        	}
				}
			}
				/* after the Gibbs Sampler the current values are saved such that they can be used later if more iterations need to be added*/
			for(int j=0;j<M[0];j++){
				for(int r=0;r<s;r++){
					P[j+r*M[0]+(s-2)*M[0]*R[0]]=p[j+r*m];
				}
			}
			fit=1;
			if(h>(nIt[0]-1)){/* after the burnin, also sample phi_{j,s} and check whether constraints Q_{zs} hold*/
				It[s-1]=It[s-1]+1;
				for(int j=0;j<M[0];j++){
					A=0.00;
					for(int v=(j+1);v<(M[0]+1);v++){
						A=A+1.00+N[v+(M[0]+1)*s];
					}
					B=1.00+N[j+(M[0]+1)*s];
					p[j+s*m]=rbeta(A,B);/*phi_{j,s} is sampled from a beta distribution*/
				}
				fit=0;
				for(int j=0;j<M[0];j++){/* does the constraint hold for catogory j?*/
					ps_l=p[j+(s-1)*(M[0]+1)]*(1.00-p[j+1+(s-1)*(M[0]+1)])/(1.00-p[j+(s-1)*(M[0]+1)]*p[j+1+(s-1)*(M[0]+1)]);
					ps_u=p[j+s*m]*(1.00-p[j+1+s*m])/(1.00-p[j+s*m]*p[j+1+s*m]);
					if(ps_l<ps_u){
						fit=fit+1;
					}
				}
				if(fit==M[0]){F[s-1]=F[s-1]+1;}/* if the constraints hold for all categories, then Q_{zs} holds*/
			}
		}
  }
	for(int s=1;s<R[0];s++){/* how many iteratons is each of the conditional fit values based on, it is the number of iterations after the burnin*/
		It[s-1]=nIt[0];
	}
	Fit=1.00;/* computing overall fit*/
	zero=0;/* computing how many conditional fits are equal to 0*/
	for(int s=1;s<R[0];s++){/* loop over all conditional fits*/
		if(F[s-1]==0){/* if fit is 0, then pseudo-fit is 1*/
			Fstar[s-1]=1;
			zero=zero+1;/* number of zero fits is updated*/
		}
		if(F[s-1]!=0){/* if fit is not zero, pseudo-fit is equal to fit*/
			Fstar[s-1]=F[s-1];
		}
		Fit=1.00*Fit*Fstar[s-1]/It[s-1];/* overall fit is computed using pseudo-fits and the number of iterations for each constraints*/
	}
	Zero=zero;/* how many zero fits*/
	/* BF is computed using the overall Fit computed based on pseudofits and the complexity which is the input of the function*/
	BF[0]=log(Fit)-log(1.00-Fit)-log(Comp[0])+log(1.00-Comp[0]);
	Max=0;/* how many extra batches of iterations have already been added*/


/* if overall fit is Zero, and the BF computed using pseudofit is higher than exp(-3), then extra iterations are added, until 1) log(BF*)<(-3); 2) fit!=0; 3) total number of iterations is reached. The code below is the same as in the first 2*nIt iterations*/
	while((Zero>0)&(BF[0]>(-3))&(Max<nRep[0])){
		if(F[0]==0){
    	for(int h=0;h<nIt[0];h++){
				for(int r=0;r<2;r++){
					for(int j=0;j<M[0];j++){
						A=0.00;
						for(int v=(j+1);v<(M[0]+1);v++){
							A=A+1.00+N[v+(M[0]+1)*r];
						}
						B=1.00+N[j+(M[0]+1)*r];
						p[j+(M[0]+1)*r]=rbeta(A,B);
					}
				}
				fit=0;
				for(int j=0;j<M[0];j++){
					ps_l=p[j]*(1.00-p[j+1])/(1.00-p[j]*p[j+1]);
					ps_u=p[j+(M[0]+1)]*(1.00-p[j+1+M[0]+1])/(1.00-p[j+M[0]+1]*p[j+1+(M[0]+1)]);
					if(ps_l<ps_u){
						fit=fit+1;
					}
				}
				if(fit==M[0]){
					F[0]=F[0]+1;
				}
			}
			It[0]=It[0]+nIt[0];
		}

		for(int s=2;s<R[0];s++){
			if(F[s-1]==0){
				for(int j=0;j<M[0];j++){
					for(int r=0;r<s;r++){
						p[j+r*m]=P[j+r*M[0]+(s-2)*M[0]*R[0]];
					}
				}
				for(int h=0;h<nIt[0];h++){
					for(int r=0;r<s;r++){
						for(int j=0;j<M[0];j++){
							A=0.00;
							for(int v=(j+1);v<(M[0]+1);v++){
								A=A+1.00+N[v+(M[0]+1)*r];
							}
							B=1.00+N[j+(M[0]+1)*r];
							p_plus=p[j+1+r*m];
							if(j!=0){
								p_minus=p[j-1+r*m];
							}
							if(r==0){
								if(j==0){
									a[j+r*m]=0.00;
								}
								if(j!=0){
									k=j-1;
									t=r+1;
									u=p[k+t*m]*(1.00-p[k+1+t*m])/(1.00-p[k+t*m]*p[k+1+t*m]);
									a[j+r*m]=(p_minus-u)/(p_minus*(1.00-u));
								}
								k=j;
								t=(r+1);
								u=p[k+t*m]*(1.00-p[k+1+t*m])/(1.00-p[k+t*m]*p[k+1+t*m]);
								b[j+r*m]=u/(1.00+p_plus*u-p_plus);
							}
							if((r!=0)&(r!=(s-1))){
								k=j;
								t=r-1;
								u=p[k+t*m]*(1.00-p[k+1+t*m])/(1.00-p[k+t*m]*p[k+1+t*m]);
								a[j+r*m]=u/(1.00+p_plus*u-p_plus);

								k=j;
								t=r+1;
								u=p[k+t*m]*(1.00-p[k+1+t*m])/(1.00-p[k+t*m]*p[k+1+t*m]);
								b[j+r*m]=u/(1.00+p_plus*u-p_plus);

								if(j!=0){

									k=j-1;
									t=r+1;
									u=p[k+t*m]*(1.00-p[k+1+t*m])/(1.00-p[k+t*m]*p[k+1+t*m]);
									aa=(p_minus-u)/(p_minus*(1.00-u));
									if(aa>a[j+r*m]){
										a[j+r*m]=aa;
									}

									k=j-1;
									t=r-1;
									u=p[k+t*m]*(1.00-p[k+1+t*m])/(1.00-p[k+t*m]*p[k+1+t*m]);
									bb=(p_minus-u)/(p_minus*(1.00-u));
									if(bb<b[j+r*m]){
										b[j+r*m]=bb;
									}
								}
							}
							if(r==(s-1)){
								if(j==0){
									b[j+r*m]=1.00;
								}
								if(j!=0){
									k=j-1;
									t=r-1;
									u=p[k+t*m]*(1.00-p[k+1+t*m])/(1.00-p[k+t*m]*p[k+1+t*m]);
									b[j+r*m]=(p_minus-u)/(p_minus*(1.00-u));
								}
								k=j;
								t=r-1;
								u=p[k+t*m]*(1.00-p[k+1+t*m])/(1.00-p[k+t*m]*p[k+1+t*m]);
								a[j+r*m]=u/(1.00+p_plus*u-p_plus);
							}
							if(a[j+r*m]<0.00){a[j+r*m]=0.00;}
							if(b[j+r*m]>1.00){b[j+r*m]=1.00;}
							if((B==1.00)&(A==1.00)){
		        	    p[j+r*(1+M[0])]=runif(a[j+r*m],b[j+r*m]);
        			}
        			if((B==1.00)&(A!=1.00)){
      						u=runif(0,1);
           				p[j+r*(1+M[0])]=exp(log(u*(exp(log(b[j+r*m])*A)-exp(log(a[j+r*m])*A))+exp(log(a[j+r*m])*A))/A);
        			}
       				if((B!=1.00)){
      						y=runif(0,pow((1.00-p[j+r*m]),(B-1.00)));
          				u=runif(0,1);
            			bb=1.00-exp(log(y)/(B-1.00));
            			if(bb<b[j+r*m]){
                		b[j+r*m]=bb;
            			}
	            		p[j+r*(1+M[0])]=exp(log(u*(exp(log(b[j+r*m])*A)-exp(log(a[j+r*m])*A))+exp(log(a[j+r*m])*A))/A);
        			}
						}
					}
					for(int j=0;j<M[0];j++){
						for(int r=0;r<s;r++){
							P[j+r*M[0]+(s-2)*M[0]*R[0]]=p[j+r*m];
						}
					}
					for(int j=0;j<M[0];j++){
						A=0.00;
						for(int v=(j+1);v<(M[0]+1);v++){
							A=A+1.00+N[v+(M[0]+1)*s];
						}
						B=1.00+N[j+(M[0]+1)*s];
						p[j+s*m]=rbeta(A,B);
					}
					fit=0;
					for(int j=0;j<M[0];j++){
						ps_l=p[j+(s-1)*(M[0]+1)]*(1.00-p[j+1+(s-1)*(M[0]+1)])/(1.00-p[j+(s-1)*(M[0]+1)]*p[j+1+(s-1)*(M[0]+1)]);
						ps_u=p[j+s*m]*(1.00-p[j+1+s*m])/(1.00-p[j+s*m]*p[j+1+s*m]);
						if(ps_l<ps_u){
							fit=fit+1;
						}
					}
					if(fit==M[0]){
						F[s-1]=F[s-1]+1;
					}
				}
				It[s-1]=It[s-1]+nIt[0];
			}
		}
		Max=Max+1;
		Fit=1.00;
		zero=0;
		for(int s=1;s<R[0];s++){
			if(F[s-1]==0){
				Fstar[s-1]=1;
				zero=zero+1;
			}
			if(F[s-1]!=0){
				Fstar[s-1]=F[s-1];
			}
			Fit=1.00*Fit*Fstar[s-1]/It[s-1];
		}
		Zero=zero;
		BF[0]=log(Fit)-log(1-Fit)-log(Comp[0])+log(1-Comp[0]);
	}
	PutRNGstate();
}

void BFstep(int*N,int*R,double*p,int*F,double*Comp,double*BF,int*Fstar,int*nIt,int*nRep,int*It,double*P,double*p0){
  /* N is a matrix of N_zjr (see equation 31), vectorised by column, R - number of restscore groups, p - a matrix of z (vectorised by column), F - a vector to save the fit of each of the constraints (number of iterations in which the containt holds), BF - pseudo-Bayes factor (based on pseudofit), Fstar - pseudofit (any 0 in the fit vector are substituted with 1), nIt - number of post-burnin iterations, nRep - maximum number of extra sets of iterations that could be added if the fit is equaluated to be zero, It  - vector of the number of iterations based on which the fit of each of the constraints is evaluated, P -  array (vectorised) in
which the last of the nIt iteration of each of the Gibbs Samplers is saved such that more iterations could be added if fit=0, p0 - starting values for which the constraints are met*/
  GetRNGstate();
  double A=0;
  double B=0;
  double a=0;
  double b=0;
  double bb=0;
  double u=0;
  double y=0;
  int zero=0;
  int Zero=0;
  int Max=0;
  double Fit=0;
  /* evaluate g(Q_zj1)*/
  for(int h=0;h<nIt[0];h++){
    p[0]=rbeta(N[1],N[0]);/* sample iid from the uncontrained posteriors of z_j0 and z_j1*/
    p[1]=rbeta(N[3],N[2]);
    if(p[1]>p[0]){
      F[0]=F[0]+1;/* count the number of iterations in which the constrain z_j0<z_j1 holds*/
    }
  }
  It[0]=nIt[0];/* F[0]/It[0] is g(Q_zj1)*/
  for(int s=2;s<R[0];s++){/* for the remaining constraints run a Gibbs Sampler to estimate g(Q_zjs|Q_zj1,...,Q_zj(s-1))*/
    for(int r=0;r<R[0];r++){/*specify starting values in agreement with the constraints*/
      p[r]=p0[r];
    }
    for(int h=0;h<(2*nIt[0]);h++){/* loop over burnin and post-burnin iterations*/
      for(int r=0;r<s;r++){
        A=N[1+r*2];/*parameters of the truncated beta distribution*/
        B=N[r*2];
        /* lower and upper bounds*/
	if(r==0){
          a=0.00;
        }
        if(r!=0){
          a=p[r-1];
        }
        if(r==(s-1)){
          b=1.00;
        }
        if(r!=(s-1)){
          b=p[r+1];
        }
	if((B==1.00)&(A!=1.00)){/* if only beta is 1, then inverse CDF technique is used*/
                  u=runif(0,1);
                  p[r]=exp(log(u*(exp(log(b)*A)-exp(log(a)*A))+exp(log(a)*A))/A);
        }
        if((B!=1.00)){/* if beta is not 1, then the data augmented scheme of Damien and Walker is used*/
                    y=runif(0,pow((1-p[r]),(B-1.00)));/* y is the augmented variable (v in the paper)*/
                    u=runif(0,1);
                    bb=1.00-exp(log(y)/(B-1.00));
                    if(bb<b){
                        b=bb;
                    }
                    p[r]=exp(log(u*(exp(log(b)*A)-exp(log(a)*A))+exp(log(a)*A))/A);
        }
      }
      if(h>(nIt[0]-1)){/* after the burnin also sample z_js and check whether Q_{sjs} holds*/
        p[s]=rbeta(N[1+2*s],N[2*s]);
        if(p[s]>p[s-1]){
            F[s-1]=F[s-1]+1;
        }
      }
    }
    for(int r=0;r<R[0];r++){/* save the last values of the parameters to be able to re-start sampling and add extra iterations if fit=0*/
        P[r+(s-2)*R[0]]=p[r];
    }
    It[s-1]=nIt[0];
  }
  Fit=1.00;/* computing overall fit*/
  zero=0;/* computing how many conditional fits are equal to 0*/
  for(int s=1;s<R[0];s++){/* loop over all conditional fits*/
    if(F[s-1]==0){/* if fit is 0, then pseudo-fit is 1*/
      Fstar[s-1]=1;
      zero=zero+1;/* number of zero fits is updated*/
    }
    if(F[s-1]!=0){/* if fit is not zero, pseudo-fit is equal to fit*/
      Fstar[s-1]=F[s-1];
    }
    Fit=1.00*Fit*Fstar[s-1]/It[s-1];/* overall fit is computed using pseudo-fits and the number of iterations for each constraints*/
  }
  Zero=zero;/* how many zero fits*/
  /* BF is computed using the overall Fit computed based on pseudofits and the complexity which is the input of the function*/
  BF[0]=log(Fit)-log(1.00-Fit)-log(Comp[0])+log(1.00-Comp[0]);
  Max=0;/* how many extra batches of iterations have already been added*/
  /* if overall fit is Zero, and the BF computed using pseudofit is higher than exp(-3), then extra iterations are added, until 1) log(BF*)<(-3); 2) fit!=0; 3) total number of iterations is reached.*/
/* below the same code as before for estimating g(Q_zjs|Q_zj1,...,Q_zj(s-1))*/
   while((Zero>0)&(BF[0]>(-3))&(Max<nRep[0])){
      if(F[0]==0){
        for(int h=0;h<nIt[0];h++){
          p[0]=rbeta(N[1],N[0]);
          p[1]=rbeta(N[3],N[2]);
          if(p[1]>p[0]){
            F[0]=F[0]+1;
          }
        }
        It[0]=It[0]+nIt[0];
      }
      for(int s=2;s<R[0];s++){
        if(F[s-1]==0){
          for(int r=0;r<R[0];r++){
            p[r]=P[r+(s-2)*R[0]];
          }
          for(int h=0;h<nIt[0];h++){
            for(int r=0;r<s;r++){
              A=N[1+r*2];
              B=N[r*2];
              if(r==0){
                a=0.00;
              }
              if(r!=0){
                a=p[r-1];
              }
              if(r==(s-1)){
                b=1.00;
              }
              if(r!=(s-1)){
                b=p[r+1];
              }
              if((B==1.00)&(A!=1.00)){/* if only beta is 1, then inverse CDF technique is used*/
                        u=runif(0,1);
                        p[r]=exp(log(u*(exp(log(b)*A)-exp(log(a)*A))+exp(log(a)*A))/A);
              }
              if((B!=1.00)){/* if beta is not 1, then the data augmented scheme of Damien and Walker is used*/
                          y=runif(0,pow((1.00-p[r]),(B-1.00)));/* y is the augmented variable (v in the paper)*/
                          u=runif(0,1);
                          bb=1.00-exp(log(y)/(B-1.00));
                          if(bb<b){
                              b=bb;
                          }
                          p[r]=exp(log(u*(exp(log(b)*A)-exp(log(a)*A))+exp(log(a)*A))/A);
              }
            }
            p[s]=rbeta(N[1+2*s],N[2*s]);
            if(p[s]>p[s-1]){
                F[s-1]=F[s-1]+1;
            }
          }
          for(int r=0;r<R[0];r++){
              P[r+(s-2)*R[0]]=p[r];
          }
          It[s-1]=It[s-1]+nIt[0];
        }
      }
      Max=Max+1;
      Fit=1.00;/* computing overall fit*/
      zero=0;/* computing how many conditional fits are equal to 0*/
      for(int s=1;s<R[0];s++){/* loop over all conditional fits*/
        if(F[s-1]==0){/* if fit is 0, then pseudo-fit is 1*/
          Fstar[s-1]=1;
          zero=zero+1;/* number of zero fits is updated*/
        }
        if(F[s-1]!=0){/* if fit is not zero, pseudo-fit is equal to fit*/
          Fstar[s-1]=F[s-1];
        }
        Fit=1.00*Fit*Fstar[s-1]/It[s-1];/* overall fit is computed using pseudo-fits and the number of iterations for each constraints*/
      }
      Zero=zero;/* how many zero fits*/
      /* BF is computed using the overall Fit computed based on pseudofits and the complexity which is the input of the function*/
      BF[0]=log(Fit)-log(1.00-Fit)-log(Comp[0])+log(1.00-Comp[0]);
    }

  PutRNGstate();
}
